# Supplementary material for: Microwave-Assisted Solvothermal Synthesis of Mo-Doped TiO2 with Exceptional Textural Properties and Superior Adsorption Kinetics
Source: Nanomaterials (Basel). 2022 Jun 15;12(12):2051. doi: 10.3390/nano12122051 (PMC9227794; doi:10.3390/nano12122051)
Supplement: Supplementary file 1 [file nanomaterials-12-02051-s001.zip]

Archive with 1 entries (1 files):
- nanomaterials-1759825-supplementary.pdf
